# Supplementary material for: Isookanin Inhibits PGE2-Mediated Angiogenesis by Inducing Cell Arrest through Inhibiting the Phosphorylation of ERK1/2 and CREB in HMEC-1 Cells
Source: Int J Mol Sci. 2021 Jun 16;22(12):6466. doi: 10.3390/ijms22126466 (PMC8234715; doi:10.3390/ijms22126466)
Supplement: Supplementary file 1 [file ijms-22-06466-s001.zip]

Archive with 1 entries (1 files):
- ijms-1239651-supplementary.pdf
